# Supplementary material for: Genome-Wide Analysis of Terpene Synthase Gene Family in Mentha longifolia and Catalytic Activity Analysis of a Single Terpene Synthase
Source: Genes (Basel). 2021 Apr 2;12(4):518. doi: 10.3390/genes12040518 (PMC8066702; doi:10.3390/genes12040518)
Supplement: Supplementary file 1 [file genes-12-00518-s001.zip]

Archive with 3 entries (2 files):
- genes-1056921-supplementary/
- genes-1056921-supplementary/Figure S1.pdf
- genes-1056921-supplementary/File S1.docx
